# Supplementary material for: Soil Nitrogen Mineralization Is Driven by Functional Microbiomes Across a North–South Forest in China
Source: Microorganisms. 2025 Dec 9;13(12):2799. doi: 10.3390/microorganisms13122799 (PMC12736190; doi:10.3390/microorganisms13122799)
Supplement: Supplementary file 1 [file microorganisms-13-02799-s001.zip]

Archive with 1 entries (1 files):
- microorganisms-3991538-supplementary.pdf
